# Supplementary material for: Neurological and Neuroimaging Features of CYB5R3-Related Recessive Hereditary Methemoglobinemia Type II
Source: Brain Sci. 2022 Jan 29;12(2):182. doi: 10.3390/brainsci12020182 (PMC8870218; doi:10.3390/brainsci12020182)
Supplement: Supplementary file 1 [file brainsci-12-00182-s001.zip]

Archive with 2 entries (2 files):
- Supplementary file 1.pdf
- Table S1.pdf
